# Supplementary material for: Analysing head and trunk motion in the judo osoto-gari technique: relationship to sweeping-leg velocity
Source: PeerJ. 2025 Jan 23;13:e18862. doi: 10.7717/peerj.18862 (PMC11766671; doi:10.7717/peerj.18862)
Supplement: Supplemental Information 1 [file peerj-13-18862-s001.csv]

	sweepleg	Head¡ã at SLL	Head¡ã at MSH	Head¡ã at SC	Trunk tilt¡ã at SLL	Trunk tilt¡ã at MSH	Trunk tilt¡ã at SC	Upper torso¡ã at SLL	Upper torso¡ã at MSH	Upper torso¡ã at SC	Pelvic¡ã at SLL	Pelvic¡ã at MSH	Pelvic¡ã at SC
1	-6.253039535	22.25624835	57.52399005	68.06887573	5.416085987	46.0840148	61.08274594	-52.55448364	-79.64038431	-73.36364536	-12.4544416	-5.132749107	5.336635484
2	-2.911384798	27.99420173	43.8949137	49.79118212	0.889869599	16.18032441	26.94014044	-36.12354189	-32.74817673	-26.87616226	-10.1262982	0.400634326	11.97866457
3	-3.035096912	28.0262011	37.90213543	58.78734308	-5.07763081	4.099629629	24.76260564	-28.53177469	-44.4446984	-43.38285192	-7.084149246	10.64420953	35.13239336
4	-4.768843261	12.37580443	31.14183423	53.24182906	7.343366053	-5.901398822	14.70724645	-29.68688	-34.71019357	-6.808527706	-23.17689541	17.0614963	30.08348872
5	-3.292541595	-9.139274828	9.614736572	43.09838503	-8.791347937	-0.19637226	20.24608009	-48.88739365	-62.90635375	-51.37893796	-20.96891224	-14.64783971	10.65777181
6	-3.999398479	27.55033644	43.16199868	53.82531848	0.400185308	8.33443309	39.12457208	-11.10444714	-28.94910228	40.08222478	-8.753215784	39.67370268	68.7328574
7	-3.589574328	29.83651753	38.23024748	46.95658824	-8.717044494	-10.41417611	-0.108373336	-5.311626002	-20.94405244	-8.875662661	-8.374429809	12.8019029	25.09698524
8	-4.17214157	33.16207341	45.73648158	60.92417273	-4.568740577	6.591359885	31.04681405	-19.09371704	-24.39088443	-6.105103799	-10.43770277	1.051854494	17.7249553
9	-3.808708838	26.23624629	49.81098178	64.50767903	-13.95775814	5.667565278	32.16761943	-28.40468607	-33.4650439	1.671332784	7.95061458	35.27481835	47.09952756
10	-3.60411199	16.29977349	23.39459167	30.86547674	-6.785604139	-1.96258028	5.652233636	-13.27102589	-16.96568354	-3.190170697	1.948251799	28.57438917	42.22350449
11	-4.237611971	8.918396045	36.9886184	49.14170869	-16.24416927	7.234853747	22.94712304	-24.82694955	-29.27401319	-30.85740905	1.663057675	19.92091077	22.17252009
12	-5.202882736	22.12017148	51.37211134	68.0833184	-0.443072255	12.7521268	28.47470753	-29.10308833	-34.07495952	-19.01660391	2.733763451	21.91395598	42.85913891
13	-5.83019376	17.9299514	57.24741449	75.38891126	-14.85095559	13.89181993	27.16730189	-27.55704587	-39.72221132	-21.75846281	4.091965786	15.31997716	31.15558289
14	-4.881873302	28.84771252	58.77783327	105.7449866	-6.552616231	15.77224113	53.24953035	-35.98876439	-38.91636984	1.630942646	-3.899925412	17.99407072	30.54991852
15	-4.488595314	11.83332973	33.25528008	45.25019792	-10.01810365	3.149700239	21.08456133	-33.75773775	-40.13093719	-31.99334845	-3.98297686	22.08986753	35.50576081
16	-3.657653351	27.48768376	47.27365337	73.04719235	-10.49395202	7.41679661	34.66705209	-28.50652663	-36.05582342	-10.30471446	-2.790371512	17.59529358	34.76656575
17	-3.046287466	17.67878321	24.52159117	52.60040112	-10.77777356	4.153277972	51.5439618	-29.36482601	-43.61808283	19.57035527	-5.828279085	2.078771835	19.41842393
