# Supplementary material for: Analysing head and trunk motion in the judo osoto-gari technique: relationship to sweeping-leg velocity
Source: PeerJ. 2025 Jan 23;13:e18862. doi: 10.7717/peerj.18862 (PMC11766671; doi:10.7717/peerj.18862)
Supplement: Supplemental Information 2 [file peerj-13-18862-s002.csv]

	sweepleg	Head¡ã/s at SLL	Head¡ã/s at MSH	Head¡ã/s at SC	Trunk tilt¡ã/s at SLL	Trunk tilt¡ã/s at MSH	Trunk tilt¡ã/s at SC	Upper torso¡ã/s at SLL	Upper torso¡ã/s at MSH	sc.Upper torso¡ã/s	Pelvic¡ã/s at SLL	Pelvic¡ã/s at MSH	Pelvic¡ã/s at SC
1	-6.253039535	179.2530115	160.5446834	88.75361556	98.5277189	255.8917854	135.6872395	-155.7651131	-51.7471797	311.4513215	110.5221471	-105.5211052	258.7208082
2	-2.911384798	81.69726011	66.58691002	46.06610729	28.41715393	76.82809797	126.3974338	-23.6762862	38.38060019	92.72605277	105.5631272	92.19502728	117.6426831
3	-3.035096912	-8.365667296	55.34851843	129.3828332	2.815156471	63.7149153	167.085791	-43.25264021	-70.63476777	123.5575736	151.7259047	136.9235102	56.36969564
4	-4.768843261	-6.064417265	117.5341975	98.23705894	-16.24947238	34.37045248	190.3179866	-43.61572391	96.73624873	177.3169648	-25.71908176	123.6980358	-30.21802723
5	-3.292541595	76.10355263	116.6122224	219.3397164	22.51425109	51.54506672	192.2237113	-112.967948	-6.443527083	120.0056826	58.92358813	158.3620264	73.57060967
6	-3.999398479	-18.4961516	102.1931543	48.13573803	-6.600744363	139.7546312	217.0916163	-44.6536745	114.5056375	444.3533354	-80.2198666	119.6530323	167.7265764
7	-3.589574328	0.558839432	66.51788747	69.04796832	-37.87491109	35.60501637	91.95426276	-80.67838966	32.77973028	139.649486	35.05835479	148.2706786	94.07604703
8	-4.17214157	28.68788551	69.0078899	74.89432847	15.98664768	80.83145563	152.0442357	-56.47223161	51.03650186	175.9157238	21.34528663	105.9205616	12.58640472
9	-3.808708838	25.91585378	110.8643881	88.45159034	35.5751583	172.562992	180.1651903	-117.2347499	124.1464418	442.7704562	70.19697662	177.1147913	53.06007397
10	-3.60411199	0.118165424	53.53494265	48.96424319	-12.97972326	34.20103499	85.54901941	-33.61319359	37.53534049	181.3738045	139.6254043	166.108974	93.98787664
11	-4.237611971	21.95549216	116.3610782	39.66987106	-43.92306253	108.3815853	141.5022301	-84.24506602	6.72603057	9.362843372	139.8315954	30.1638513	-6.279606768
12	-5.202882736	166.7657595	156.1360279	-26.20853293	10.17816726	137.5035937	108.5815529	-6.682112815	39.09706013	291.4623043	123.7821228	135.3953761	110.4018954
13	-5.83019376	157.2615333	215.2505202	109.142165	-31.28745024	164.3897296	120.1754042	-114.1579705	75.38972688	340.144509	71.12857499	151.0229139	168.3124716
14	-4.881873302	67.74942098	344.3465554	136.6744221	32.48362814	195.0017713	228.6897789	-87.15846041	76.67198926	488.3761805	132.4189034	152.3639176	43.95207393
15	-4.488595314	103.9757561	101.5616585	105.7230804	39.03825341	97.90419956	161.1196122	-46.05409179	-11.07527024	185.1940078	144.2106987	105.9098415	38.48106703
16	-3.657653351	26.28666874	161.2341055	94.47980971	30.04204451	130.6815585	174.6033176	-124.4751617	44.11382469	310.4235979	141.9189906	102.9170254	22.56581228
17	-3.046287466	12.42566168	50.46099396	-20.29828533	31.61163578	87.94986145	95.80445711	-92.43232286	-19.04312044	403.6820749	46.14167662	103.3453067	-33.75891059
